# Supplementary material for: Mechanical Compression Versus Vascular Closure Devices for Femoral Artery Haemostasis After Peripheral Endovascular Procedures: A Randomised Controlled Trial
Source: J Clin Med. 2026 May 29;15(11):4197. doi: 10.3390/jcm15114197 (PMC13258168; doi:10.3390/jcm15114197)
Supplement: Supplementary file 1 [file jcm-15-04197-s001.zip]

Archive with 1 entries (1 files):
- jcm-4304005-supplementary.pdf
